# Supplementary material for: Experienced mental workload, perception of usability, their interaction and impact on task performance
Source: PLoS One. 2018 Aug 1;13(8):e0199661. doi: 10.1371/journal.pone.0199661 (PMC6070185; doi:10.1371/journal.pone.0199661)
Supplement: S1 Appendix — (TEX) [file pone.0199661.s001.tex]

 \section*{Appendix}
\begin{table}[h!]
\footnotesize
\def\arraystretch{1.1}
\centering
\small
\caption{The System Usability Scale ($SUS$)}
\begin{tabular}{ p{1.2cm}  p{11.4cm} } 
\hline
\textbf{Label}  & \textbf{Question} \\ 
\hline
\multirow{1}{*}{$SUS_1$}&  I think that I would like to use this interface frequently 	\\ 
$SUS_2$ &  I found the interface unnecessarily complex \\ 		
$SUS_3$ & I thought the interface was easy to use \\ 										
\multirow{1}{*}{$SUS_4$} & I think  I would need the support of a technical person to use this interface  \\ 
\multirow{1}{*}{$SUS_5$} & I found the various functions in this interface were well integrated \\ 
\multirow{1}{*}{$SUS_6$}& I thought there was too much inconsistency in this interface \\ 
\multirow{1}{*}{$SUS_7$} & I would imagine that most people would learn to use this interface quickly\\ 
\multirow{1}{*}{$SUS_8$} & I found the interface very unmanageable (irritating or tiresome) to use\\ 
$SUS_9$ & I felt very confident using the interface\\  
\multirow{1}{*}{$SUS_{10}$} & I needed to learn a lot of things before I could get going with this interface\\ 
\hline

\end{tabular}
\label{SATab}
   \end{table}

\begin{table}[h!]
\caption{The NASA Task Load Index (NASA-TLX)}
\begin{tabular}{ p{1.2cm}  p{11.4cm} } 
\hline
\textbf{Label}  & \textbf{Question} \\

\hline 
\multirow{3}{*}{$NASA_1$} & How much mental and perceptual activity was required (e.g. thinking, deciding, calculating, remembering,   looking, searching, etc.)? Was the task easy or demanding, simple or complex, exacting or forgiving? \\ 

\multirow{3}{*}{$NASA_2$} &
How much physical activity was required (e.g. pushing, pulling, turning, controlling, activating, etc.)? Was the task easy or demanding, slow or brisk, slack or strenuous, restful or laborious?
\\  

\multirow{3}{*}{$NASA_3$} &
How much time pressure did you feel due to the rate or pace at which the tasks or task elements occurred? 
 Was the pace slow and leisurely or rapid and frantic?  \\ 

\multirow{2}{*}{$NASA_4$} &
How hard did you have to work (mentally and physically) to accomplish your level of performance? \\ 

\multirow{3}{*}{$NASA_5$} &
How successful do you think you were in accomplishing the goals, of the task set by the experimenter (or yourself)?  How satisfied were you with your performance in accomplishing these goals?  \\ 

\multirow{2}{*}{$NASA_6$} &
How insecure, discouraged, irritated, stressed and annoyed versus secure, gratified, content,  relaxed and complacent did you feel during the task? \\ 
 \hline
\end{tabular}
   \label{SBTab}
   \end{table}

\begin{table}[h!]
\caption{The Workload Profile (WP)}
\begin{tabular}{ p{1.2cm}  p{11.4cm} }
\hline
\textbf{Label}  & \textbf{Question}  \\
\hline


\multirow{3}{*}{$WP_{1}$} &
How much attention was required for activities like remembering, problem-solving, decision-making, perceiving (detecting, recognising, identifying objects)?
  \\ 

\multirow{2}{*}{$WP_{2}$} &
How much attention was required for selecting the proper response channel 
 (manual - keyboard/mouse, or speech - voice) and its execution?   \\ 

\multirow{2}{*}{$WP_{3}$} &
How much attention was required for spatial processing (spatially pay attention around)?
 \\ 

\multirow{2}{*}{$WP_{4}$} &
How much attention was required for verbal material (eg. reading, processing linguistic material,  
 listening to verbal conversations)? \\ 

\multirow{2}{*}{$WP_{5}$} &
How much attention was required for executing the task based on the information visually received (eyes)?
 \\ 

\multirow{2}{*}{$WP_{6}$} &
How much attention was required for executing the task based on the information auditorily received?
 \\ 

\multirow{2}{*}{$WP_{7}$} &
How much attention was required for manually respond to the task (eg. keyboard/mouse)?
 \\ 

\multirow{2}{*}{$WP_{8}$} &
How much attention was required for producing the speech response  (eg. engaging in a conversation, talking, answering questions)?
 \\ \hline

 \end{tabular} 
    \label{SCTab}
\end{table}


\begin{table}[h!]
\def\arraystretch{1.2}
\centering
\small
\caption{Run-time manipulation of web-interfaces}

\begin{tabular}{ p{1.1cm}  p{11.6cm} }
\hline
\textbf{Task} & \textbf{Manipulation} \\
\hline
\multirow{2}{*}{1} & Left menu of wikipedia.com and the internal searching box have been removed. The background colour has been set to light yellow. 	\\ 
\multirow{2}{*}{2} & Left menu of wikipedia.com and the internal searching box have been removed. The background colour has been set to light yellow. 	\\ 
\multirow{2}{*}{3} & Each result returned by Google has been wrapped with a box with thin borders and the font has been altered.	\\ 
\multirow{2}{*}{4} & The left menu of google.com has been removed, the background colour set to black and the font colour to blue. \\ 
\multirow{2}{*}{5} & The background colour of google.com has been set to black and the font colour to blue. 	\\ 
\multirow{1}{*}{6} & The background colour of youtube.com has been set to dark grey.	\\ 
\multirow{2}{*}{7} & 	The background colour of wikipedia.com has been set to light blue and headings to white. \\ 
\multirow{2}{*}{8} & 	The background colour of youtube.com has been set to black and each video was always displayed in 16:9, removing the right list of related videos. \\ 
\multirow{1}{*}{9} & 	The background colour of youtube.com has been set to dark grey. \\
\hline

\end{tabular}
\label{SDTab}
\end{table}

\newpage
\newpage

\begin{table}[h!]
\footnotesize

\def\arraystretch{0.8}
\begin{center}
\footnotesize
\caption{Experimental tasks (M=manipulated, FF=Fact finding, B=Browsing, G=Google, W=Wikipedia, Y=Youtube}

\begin{tabular}{ p{0.7cm}  p{4.5cm}   c  p{3.0cm}  p{0.7cm}  c  c }

\hline
\multirow{2}{*}{\textbf{Task}} &\multirow{2}{*}{\textbf{Description}}  &  \multirow{2}{*}{\textbf{Type}}  &  \multirow{2}{*}{\textbf{Condition}} & \multirow{2}{*}{\textbf{Site}} & \multicolumn{2}{c}{Group}  \\
\cline{6-7}
 &  & &  &  &  \textbf{A} &  \textbf{B}  \\
\hline


\multirow{2}{*}{$T_1$}	&	 Find out how many people live in Sidney	& FF	& Simple search 	& W	& & \multirow{2}{*}{ \emph{M}} \\


\multirow{2}{*}{$T_2$}	
	&	Read the content of 	\url{simple.wikipedia.org/wiki/Grammar}  & B & Not goal-oriented \& no time pressure & W	  & \multirow{2}{*}{ \emph{M}}  & \\


\multirow{4}{*}{$T_3$}	
&	Find out the difference (in years) between the year of the foundation of the Apple Computer Inc. and the  year of the $14^{th}$ FIFA world cup		&   FF & dual-task \& mental arithmetical calculations	& G	& & \multirow{5}{*}{ \emph{M}}  \\

\multirow{4}{*}{$T_4$}	
&	Find out the difference (in years) between the foundation of the Microsoft Corp. \& the year of the $23^{rd}$ Olympic games 	& FF 	&  dual-task \& mental arithmetical calculations	& G	& \multirow{4}{*}{ \emph{M}}  &  \\


\multirow{5}{*}{$T_5$}		
&	Find out the year of birth of the $1^{st}$ wife of the founder of playboy	& FF	& Single task by time pressure (2-min limit). Each 30 secs  user is warned  of  time  left   	& G	& & \multirow{4}{*}{ \emph{M}} \\


\multirow{5}{*}{$T_6$}	&	Find out the name of the man (interpreted by Johnny Deep) in the video \url{www.youtube.com/watch?v=FfTPS-TFQ_c}	   & FF 	& Constant demand on visual \& auditory modalities. Participant can replay  if required	& Y	& & \multirow{5}{*}{ \emph{M}}  \\


\multirow{7}{*}{$T_7$}		
&	a) Play the following song \url{www.youtube.com/watch?v=Rb5G1eRIj6c} and while listening to it,  
b) find out the result of the polynomial equation $p(x)$, with $x=7$ contained in the wikipedia article \url{http://it.wikipedia.org/wiki/Polinomi}	& FF	&  Demand on visual modality \& inference on auditory modality. The song is  extremely irritating 	& W  & \multirow{8}{*}{ \emph{M}}  & \\


\multirow{6}{*}{$T_8$}		
&	Find out how many times Stewie jumps in the video \url{www.youtube.com/watch?v=TSe9gbdkQ8s} & FF & Demand on visual resource \& external inference: participant is distracted twice \& can replay  video & Y	 &  \multirow{5}{*}{ \emph{M}} & \\


\multirow{7}{*}{$T_{9}$}		
&	Find out the age of the blue fish in the video \url{www.youtube.com/watch?v=H4BNbHBcnDI} & FF  &   Demand on visual \& auditory modality, plus time-pressure:150-sec limit.  User can replay. There is no answer. & Y &  & \multirow{6}{*}{ \emph{M}} \\
\hline
\end{tabular}
\label{SETab}
\end{center}
\end{table}
